# Supplementary material for: Natural History of Aerosol-Induced Ebola Virus Disease in Rhesus Macaques
Source: Viruses. 2021 Nov 17;13(11):2297. doi: 10.3390/v13112297 (PMC8619410; doi:10.3390/v13112297)
Supplement: Supplementary file 1 [file viruses-13-02297-s001.zip]

Archive with 1 entries (1 files):
- viruses-1429301-supplementary.pdf
